# Supplementary material for: Efficient mutation screening for cervical cancers from circulating tumor DNA in blood
Source: BMC Cancer. 2020 Jul 27;20:694. doi: 10.1186/s12885-020-07161-0 (PMC7385901; doi:10.1186/s12885-020-07161-0)
Supplement: Supplementary file 1 — Additional file 1: Supplementary Table 1. The list of genetic variants at baseline. [file 12885_2020_7161_MOESM1_ESM.xlsx]

## Sheet: Sheet1
	Supplementary Table 1. The list of genetic variants at baseline
	Genes	Type	Chr (GRCh37/hg19)		Coding	Amino Acid Change	Source
	ARID1A	SNV	chr1	27106585	c.6196A>G	p.N2066D
				27101250	c.4532G>A	p.R1511K
	ATM	SNV	chr11	108119829	c.1235G>A	p.W412*
				108200960	c.7327C>T	p.R2443*
				108236204	c.9140G>A	p.R3047Q
				108160407	c.4315C>A	p.L1439I	Hotspot
		INDEL		108200993	c.7360_7361insA	p.A2454fs
	CHD4	SNV	chr12	6711150	c.414G>T	p.E138D	Novel
				6711147	c.417G>T	p.E139D
	CTCF	INDEL	chr16	67645373	c.638_639insA	p.Y214fs
		SNV		67645946	c.874A>G	p.R292G
	EP300	SNV	chr22	41533670	c.1640_1641delATinsTA	p.N547I
				41573522	c.5807C>T	p.A1936V
		INDEL		41546053	c.2668_2669insACAATC	p.T890delinsNNP
		SNV		41553307	c.3396C>A	p.N1132K
				41547940	c.2921A>G	p.Q974R
	FAT1	SNV	chr4	187524791	c.10889A>G	p.H3630R
				187510158	c.13355C>T	p.P4452L
				187534301	c.9425C>T	p.T3142M
				187540635	c.7105A>C	p.T2369P
				187630590	c.392C>T	p.A131V
				187630905	c.77G>A	p.R26Q
	FAT4	SNV	chr4	126389846	c.12079G>C	p.A4027P
				126402760	c.12683T>A	p.L4228*
				126411905	c.13928G>A	p.R4643H
				126237828	c.262G>A	p.G88R
				126238384	c.818C>T	p.A273V
				126239452	c.1886G>A	p.R629Q
				126328063	c.5336T>C	p.I1779T
				126370647	c.8476G>A	p.D2826N
				126411869	c.13892C>A	p.S4631*
				126355451	c.7070T>C	p.V2357A
	FBXW7	SNV	chr4	153244091	c.2066G>A	p.R689Q
	KMT2C	SNV	chr7	151927023	c.2961C>G	p.Y987*
				151962169	c.1138C>T	p.R380C
				151879251	c.5694T>A	p.Y1898*	Novel
				151970877	c.925C>T	p.P309S
				151970835	c.967A>T	p.I323F
				151864289	c.9692C>A	p.A3231E
				151856009	c.11609A>G	p.K3870R
				151927025	c.2959T>C	p.Y987H
				151935910	c.2534G>A	p.G845E
				151945060	c.2459C>T	p.T820I
				151945439	c.2080C>T	p.L694F
				152132846	c.26T>C	p.V9A
				151970859	c.943G>A	p.G315S	Hotspot
	KMT2D	INDEL	chr12	49425823	c.12662_12664delAGC	p.Q4221del
				49427265	c.11220_11222delGCA	p.Q3741del
		SNV		49431592	c.9547G>A	p.A3183T
				49432365	c.8774C>T	p.A2925V
				49435716	c.6167A>G	p.D2056G
		SNV		49433946	c.7607T>C	p.F2536S
				49435156	c.6391A>C	p.T2131P
		SNV		49435482	c.6190G>C	p.A2064P
		SNV		49438578	c.4912G>A	p.D1638N
				49432563	c.8576C>A	p.T2859N	Novel
				49448385	c.326T>C	p.V109A
	NSD1	SNV	chr5	176562429	c.325A>T	p.T109S
				176637576	c.2176T>C	p.S726P
				176684057	c.4871C>T	p.P1624L
				176618903	c.946T>G	p.S316A
				176562693	c.589A>C	p.T197P
	PIK3CA	SNV	chr3	178952046	c.3101A>T	p.E1034V
				178952079	c.3134A>G	p.D1045G
				178952085	c.3140A>G	p.H1047R	Hotspot
	PIK3R1	SNV	chr5	67588148	c.978G>A	p.M326I
	PTEN	SNV	chr10	89720727	c.878G>T	p.G293V	Novel
				89717625	c.650T>C	p.V217A
				89690825	c.232A>G	p.T78A
	RNF213	SNV	chr17	78341602	c.11926C>T	p.R3976C
				78350233	c.13318G>A	p.D4440N
				78363707	c.15275G>T	p.R5092L
				78349663	c.13178C>T	p.T4393M
				78343604	c.12362A>G	p.N4121S
				78343451	c.12305G>A	p.R4102H
				78357688	c.14282G>A	p.G4761D
				78262068	c.716A>G	p.Q239R
				78350110	c.13195G>A	p.A4399T
	TP53	SNV	chr17	7576909	c.937A>G	p.S313G
				7578224	c.625A>G	p.R209G
				7578425	c.505A>G	p.M169V
	TRRAP	INDEL	chr7	98569472	c.7726_7727insA	p.T2576fs
		SNV		98508033	c.1705G>A	p.A569T
				98608684	c.10906G>A	p.D3636N
				98534887	c.4220C>A	p.A1407D
				98591251	c.9896G>A	p.R3299H
	ZFHX3	INDEL	chr16	72828402	c.8178_8179insC	p.E2727fs
		SNV		72828405	c.8176C>T	p.L2726F
				72832413	c.4168C>T	p.Q1390*
				72984481	c.3103G>A	p.G1035S
				72984662	c.2922C>G	p.D974E
				72993366	c.679G>A	p.V227I
				72991509	c.2536C>T	p.R846C	Hotspot
